# Supplementary material for: Circular RNA hsa_circ_0076690 acts as a prognostic biomarker in osteoporosis and regulates osteogenic differentiation of hBMSCs via sponging miR-152
Source: Aging (Albany NY). 2020 Jul 27;12(14):15011–20. doi: 10.18632/aging.103560 (PMC7425508; doi:10.18632/aging.103560)
Supplement: Supplementary Table 2 [file aging-12-103560-s001..txt]

circRNAs	FC (abs)	Regulation
hsa_circ_0076690	20.77509405	down
hsa_circ_0111433	16.29144394	down
hsa_circ_0120729	10.63855935	up
hsa_circ_0095818	9.664017217	down
hsa_circ_0112524	8.714526765	up
hsa_circ_0025436	7.957095955	down
hsa_circ_0133589	7.902238249	down
hsa_circ_0092606	6.877381776	down
hsa_circ_0002188	5.719043681	up
hsa_circ_0139151	5.407333506	down
hsa_circ_0124249	5.40268146	up
hsa_circ_0008652	5.372385281	up
hsa_circ_0096632	4.742887923	down
hsa_circ_0117312	4.734357614	up
hsa_circ_0062995	4.630779818	up
hsa_circ_0098851	4.2029374	down
hsa_circ_0075622	3.974634776	down
hsa_circ_0130295	3.868312284	down
hsa_circ_0110299	3.815050847	up
hsa_circ_0025426	3.78016248	down
hsa_circ_0133588	3.645502251	up
hsa_circ_0025441	3.593486361	down
hsa_circ_0059266	3.522519958	up
hsa_circ_0130283	3.514051965	up
hsa_circ_0025864	3.513551681	down
hsa_circ_0130879	3.373260106	up
hsa_circ_0036870	3.294879636	up
hsa_circ_0025421	3.269905846	down
hsa_circ_0063816	3.231465331	up
hsa_circ_0015660	3.229910361	up
hsa_circ_0132578	3.217616916	up
hsa_circ_0139153	3.201727473	down
hsa_circ_0013366	3.1961905	up
hsa_circ_0117898	3.176960269	up
hsa_circ_0137147	3.166476688	down
hsa_circ_0122876	3.155515519	up
hsa_circ_0117064	3.105906862	down
hsa_circ_0127335	3.09826627	down
hsa_circ_0042554	3.07726735	up
hsa_circ_0046408	3.052994795	down
hsa_circ_0024108	3.046042229	up
hsa_circ_0128435	3.027072201	up
hsa_circ_0084097	3.024592214	up
hsa_circ_0069994	3.016159059	up
hsa_circ_0140210	3.0152473	down
hsa_circ_0073835	3.008181529	down
hsa_circ_0056652	2.996483961	up
hsa_circ_0020059	2.991671924	down
hsa_circ_0032020	2.98130728	down
hsa_circ_0064211	2.977660672	up
hsa_circ_0025432	2.960311793	down
hsa_circ_0034606	2.948449354	up
hsa_circ_0138530	2.937275636	up
hsa_circ_0116711	2.933389316	up
hsa_circ_0135514	2.924785005	up
hsa_circ_0074770	2.921711302	up
hsa_circ_0113106	2.910070395	down
hsa_circ_0092347	2.902651979	up
hsa_circ_0108447	2.899473268	down
hsa_circ_0019075	2.891138956	down
hsa_circ_0137720	2.873719573	down
hsa_circ_0133235	2.865240764	down
hsa_circ_0055953	2.85130915	down
hsa_circ_0004608	2.844069869	down
hsa_circ_0140215	2.838479652	down
hsa_circ_0104758	2.823850242	down
hsa_circ_0061084	2.812739383	up
hsa_circ_0025640	2.790206975	up
hsa_circ_0019275	2.785736342	down
hsa_circ_0062996	2.773023793	up
hsa_circ_0102408	2.768279091	up
hsa_circ_0003134	2.75048334	down
hsa_circ_0032098	2.748490436	down
hsa_circ_0080314	2.746495648	up
hsa_circ_0012896	2.719089926	down
hsa_circ_0025411	2.709872093	down
hsa_circ_0095971	2.706881321	up
hsa_circ_0138569	2.695497833	up
hsa_circ_0124107	2.694509583	up
hsa_circ_0079677	2.680246245	up
hsa_circ_0116710	2.67883797	up
hsa_circ_0140211	2.671174499	down
hsa_circ_0008544	2.66780419	down
hsa_circ_0127569	2.651471799	down
hsa_circ_0097337	2.641218985	up
hsa_circ_0118252	2.638485042	down
hsa_circ_0024109	2.626722931	up
hsa_circ_0137012	2.619335969	down
hsa_circ_0069061	2.614620112	up
hsa_circ_0100802	2.606585127	up
hsa_circ_0012164	2.590264993	up
hsa_circ_0074278	2.587874539	down
hsa_circ_0017840	2.572656961	down
hsa_circ_0103745	2.565895682	down
hsa_circ_0066833	2.551112527	down
hsa_circ_0011302	2.545797444	up
hsa_circ_0140576	2.531480334	down
hsa_circ_0059736	2.521841804	up
hsa_circ_0025641	2.519668421	up
hsa_circ_0017838	2.508502584	down
hsa_circ_0020792	2.491506319	down
hsa_circ_0101155	2.484998296	up
hsa_circ_0099209	2.479350895	down
hsa_circ_0024111	2.46392877	up
hsa_circ_0074963	2.458955002	up
hsa_circ_0119284	2.442013845	up
hsa_circ_0022756	2.43675724	down
hsa_circ_0012773	2.421256622	down
hsa_circ_0133765	2.419183422	down
hsa_circ_0093162	2.418442236	down
hsa_circ_0093211	2.409264367	down
hsa_circ_0090852	2.388410442	up
hsa_circ_0120375	2.388202697	up
hsa_circ_0000105	2.384946897	up
hsa_circ_0046765	2.381524198	down
hsa_circ_0025418	2.381411552	down
hsa_circ_0137144	2.380400636	down
hsa_circ_0091317	2.379067984	down
hsa_circ_0116479	2.378140099	up
hsa_circ_0015657	2.374062777	up
hsa_circ_0103116	2.371238056	down
hsa_circ_0090443	2.349195991	up
hsa_circ_0053802	2.345129317	down
hsa_circ_0069078	2.341401799	up
hsa_circ_0138412	2.34034448	up
hsa_circ_0125583	2.339426853	up
hsa_circ_0012285	2.329957046	down
hsa_circ_0077747	2.326283545	down
hsa_circ_0103394	2.32238416	down
hsa_circ_0093242	2.320617449	down
hsa_circ_0016146	2.31813769	down
hsa_circ_0121655	2.317730499	down
hsa_circ_0003108	2.313047192	up
hsa_circ_0140435	2.310878381	up
hsa_circ_0093212	2.305892568	down
hsa_circ_0124630	2.303890158	down
hsa_circ_0025633	2.296261386	down
hsa_circ_0124104	2.295274175	up
hsa_circ_0117753	2.293750119	down
hsa_circ_0025420	2.292662317	down
hsa_circ_0020098	2.290525294	down
hsa_circ_0100942	2.287185519	down
hsa_circ_0077933	2.287113456	down
hsa_circ_0140470	2.270124175	up
hsa_circ_0084970	2.26985169	down
hsa_circ_0132219	2.266214486	down
hsa_circ_0140217	2.259460484	down
hsa_circ_0102620	2.258967434	up
hsa_circ_0091211	2.246825233	down
hsa_circ_0011704	2.242515175	down
hsa_circ_0131950	2.237440949	down
hsa_circ_0064413	2.236429755	up
hsa_circ_0058819	2.227386686	up
hsa_circ_0048859	2.222119119	down
hsa_circ_0096966	2.212459397	up
hsa_circ_0123748	2.211493329	up
hsa_circ_0115706	2.210357544	up
hsa_circ_0005239	2.206415951	down
hsa_circ_0139568	2.204851202	up
hsa_circ_0011134	2.201499683	up
hsa_circ_0013670	2.201353154	up
hsa_circ_0140213	2.195982594	down
hsa_circ_0140199	2.195327864	down
hsa_circ_0008447	2.190920496	up
hsa_circ_0075969	2.1823022	up
hsa_circ_0032119	2.181823367	up
hsa_circ_0055884	2.179801549	up
hsa_circ_0082299	2.179464217	up
hsa_circ_0128863	2.177276104	down
hsa_circ_0013068	2.176335921	down
hsa_circ_0126617	2.173365589	down
hsa_circ_0038634	2.166380791	up
hsa_circ_0048866	2.165110771	down
hsa_circ_0090181	2.160798161	down
hsa_circ_0123657	2.160471202	up
hsa_circ_0115723	2.156691571	down
hsa_circ_0034156	2.151839634	down
hsa_circ_0075947	2.151095416	up
hsa_circ_0092680	2.149127407	up
hsa_circ_0002935	2.148411301	down
hsa_circ_0140343	2.148057519	up
hsa_circ_0139079	2.143043998	up
hsa_circ_0137112	2.141107298	up
hsa_circ_0036019	2.140628487	down
hsa_circ_0025526	2.140243535	up
hsa_circ_0075539	2.138519536	up
hsa_circ_0090946	2.137734469	up
hsa_circ_0069272	2.137586024	down
hsa_circ_0025417	2.13699773	down
hsa_circ_0131509	2.134449073	down
hsa_circ_0096591	2.132830425	down
hsa_circ_0023631	2.125850702	up
hsa_circ_0113108	2.125849754	down
hsa_circ_0086254	2.124511675	down
hsa_circ_0093214	2.122534512	down
hsa_circ_0136715	2.121617984	up
hsa_circ_0064377	2.120641047	up
hsa_circ_0136991	2.120435957	up
hsa_circ_0122067	2.119285188	down
hsa_circ_0027626	2.118570568	up
hsa_circ_0102448	2.110800009	down
hsa_circ_0001186	2.110515986	down
hsa_circ_0073780	2.110297983	up
hsa_circ_0089764	2.110226539	down
hsa_circ_0137145	2.109146856	down
hsa_circ_0016527	2.108135611	down
hsa_circ_0127021	2.103087346	down
hsa_circ_0137139	2.100325356	down
hsa_circ_0086231	2.099332538	down
hsa_circ_0023984	2.099276202	down
hsa_circ_0128620	2.098596553	down
hsa_circ_0121704	2.098337211	down
hsa_circ_0036580	2.093778324	down
hsa_circ_0059551	2.092561406	up
hsa_circ_0083124	2.090967353	up
hsa_circ_0136399	2.090936179	down
hsa_circ_0036993	2.090840439	down
hsa_circ_0123057	2.087784533	down
hsa_circ_0056017	2.086679437	down
hsa_circ_0135421	2.085577462	up
hsa_circ_0130508	2.084232224	down
hsa_circ_0136522	2.079038847	down
hsa_circ_0064380	2.077406939	up
hsa_circ_0133079	2.076607531	down
hsa_circ_0013158	2.073155956	down
hsa_circ_0056690	2.073121747	up
hsa_circ_0014425	2.072512557	down
hsa_circ_0013672	2.070834556	up
hsa_circ_0043548	2.067126978	up
hsa_circ_0138621	2.063127662	down
hsa_circ_0020965	2.062820079	up
hsa_circ_0094580	2.05981573	down
hsa_circ_0099271	2.059013325	up
hsa_circ_0067420	2.054583369	up
hsa_circ_0093009	2.053969143	down
hsa_circ_0106909	2.051145519	up
hsa_circ_0085543	2.051139817	up
hsa_circ_0115327	2.048978407	down
hsa_circ_0034189	2.048825037	up
hsa_circ_0108164	2.041418637	down
hsa_circ_0132113	2.040735882	up
hsa_circ_0131299	2.038048836	down
hsa_circ_0070808	2.037951654	down
hsa_circ_0086739	2.035428972	down
hsa_circ_0072445	2.034491997	down
hsa_circ_0135124	2.028211888	down
hsa_circ_0063388	2.026893814	down
hsa_circ_0124124	2.026299321	up
hsa_circ_0031594	2.025373022	up
hsa_circ_0035370	2.024172243	up
hsa_circ_0087377	2.023619017	down
hsa_circ_0002257	2.022520314	up
hsa_circ_0115720	2.019193021	down
hsa_circ_0033012	2.011818581	down
hsa_circ_0033006	2.011488208	down
hsa_circ_0132147	2.011428953	down
hsa_circ_0051779	2.010672166	up
hsa_circ_0122462	2.008882564	up
hsa_circ_0123761	2.00876452	up
hsa_circ_0138513	2.008066692	down
hsa_circ_0085413	2.007654533	down
hsa_circ_0042558	2.006819333	up
hsa_circ_0104619	2.005903986	up
hsa_circ_0035368	2.004991376	up
hsa_circ_0009493	2.004388159	up
hsa_circ_0065881	2.004221299	up
hsa_circ_0118249	2.00416746	down
hsa_circ_0013710	2.003622478	down
hsa_circ_0115255	2.002934072	up
hsa_circ_0032421	2.002132892	up
hsa_circ_0022800	2.001353246	up
